# Supplementary material for: Dietary Exposure to 2,2′,4,4′-Tetrabromodiphenyl Ether (BDE-47) Causes Inflammation in the Liver of Common Carp (Cyprinus carpio) and Affects Lipid Metabolism by Interfering with Steroid Hormone Biosynthesis Pathways
Source: Int J Mol Sci. 2025 Oct 18;26(20):10152. doi: 10.3390/ijms262010152 (PMC12563177; doi:10.3390/ijms262010152)
Supplement: Supplementary file 1 [file ijms-26-10152-s001.zip]

Archive with 1 entries (1 files):
- ijms-3855075-supplementary.pdf
